# Supplementary material for: Relative Validity of Food Intake in Each Meal Type and Overall Food Intake Derived Using the Meal-Based Diet History Questionnaire against the 4-Day Weighed Dietary Record in Japanese Adults
Source: Nutrients. 2022 Aug 4;14(15):3193. doi: 10.3390/nu14153193 (PMC9370650; doi:10.3390/nu14153193)
Supplement: Supplementary file 1 [file nutrients-14-03193-s001.zip]

Archive with 1 entries (1 files):
- nutrients-1831694-SI.pdf
